# Supplementary material for: Development of a Tailored Sol-Gel Immobilized Biocatalyst for Sustainable Synthesis of the Food Aroma Ester n-Amyl Caproate in Continuous Solventless System
Source: Foods. 2022 Aug 17;11(16):2485. doi: 10.3390/foods11162485 (PMC9407315; doi:10.3390/foods11162485)
Supplement: Supplementary file 1 [file foods-11-02485-s001.zip]

Archive with 1 entries (1 files):
- foods-1850323-supplementary.pdf
